# Supplementary material for: “They are not HIV treatments drugs; they are preventive drugs (PrEP)”. Experiences of PrEP uptake among vulnerable adolescent girls and young women in Tanzania
Source: PLoS One. 2025 Jan 8;20(1):e0313501. doi: 10.1371/journal.pone.0313501 (PMC11709303; doi:10.1371/journal.pone.0313501)
Supplement: S2 File — (XLSX) [file pone.0313501.s002.xlsx]

## Sheet: Demographic characteristics 
ID	Gender	Age	Region	Districtofresidence	Occupation	EducationLevel	Relatinshipstatus	Preventionmethod	FacilityType	new_Agegruops	new_DurationofPrEPmonths
P01	Female	17	Dar es Salaam	Ubungo	Self employed	Secondary	Single	PrEP	Health centre	15-17	Less than 6 months
P02	Female	17	Dar es Salaam	Ubungo	Unemployed	Secondary	Single	Condom and PrEP	Health centre	15-17	Less than 6 months
P03	Female	17	Dar es Salaam	Ubungo	Self employed	Primary	Single	PrEP	Health centre	15-17	7 months and more
P04	Female	17	Dar es Salaam	Ubungo	Unemployed	Secondary	Single	PrEP	Health centre	15-17	Less than 6 months
P05	Female	18	Dar es Salaam	Ubungo	Self employed	Secondary	Single	PrEP	Health centre	18-24	Less than 6 months
P06	Female	17	Dar es Salaam	Ubungo	Self employed	Secondary	Single	Condom and PrEP	Health centre	15-17	7 months and more
P07	Female	17	Dar es Salaam	Ubungo	Self employed	Secondary	Single	Condom and PrEP	Health centre	15-17	Less than 6 months
P08	Female	16	Dar es Salaam	Ubungo	Unemployed	Primary	Single	PrEP	Health centre	15-17	Less than 6 months
P09	Female	17	Dar es Salaam	Ubungo	Employed	Primary	Single	PrEP	Health centre	15-17	Less than 6 months
P10	Female	17	Dar es Salaam	Ubungo	Employed	Secondary	Single	PrEP	Health centre	15-17	Less than 6 months
P11	Female	22	Dar es Salaam	Ubungo	Self employed	Primary	Single	Condom and PrEP	Health centre	18-24	Less than 6 months
P12	Female	20	Dar es Salaam	Ubungo	Self employed	Primary	Single	PrEP	Health centre	18-24	Less than 6 months
P13	Female	18	Dar es Salaam	Ubungo	Unemployed	Secondary	In relationship/married/cohabitating	PrEP	Hospital	18-24	Less than 6 months
P14	Female	19	Dar es Salaam	Ubungo	Self employed	Secondary	Single	Condom and PrEP	Hospital	18-24	Less than 6 months
P15	Female	21	Dar es Salaam	Ubungo	Self employed	Secondary	Single	PrEP	Health centre	18-24	Less than 6 months
P16	Female	20	Dar es Salaam	Ubungo	Self employed	Secondary	Single	PrEP	Health centre	18-24	Less than 6 months
P17	Female	22	Dar es Salaam	Ubungo	Self employed	Secondary	Single	Condom and PrEP	Health centre	18-24	Less than 6 months
P18	Female	20	Dar es Salaam	Ubungo	Self employed	Secondary	In relationship/married/cohabitating	Condom and PrEP	Hospital	18-24	Less than 6 months
P19	Female	20	Dar es Salaam	Ubungo	Employed	Primary	In relationship/married/cohabitating	Condom and PrEP	Health centre	18-24	Less than 6 months
P20	Female	24	Dar es Salaam	Ilala	Self employed	Primary	Single	Condom and PrEP	Hospital	18-24	Less than 6 months
P21	Female	21	Dar es Salaam	Ilala	Employed	Secondary	Single	PrEP	Hospital	18-24	Less than 6 months
P22	Female	20	Dar es Salaam	Ilala	Unemployed	Secondary	Single	Condom and PrEP	Hospital	18-24	7 months and more
P23	Female	24	Dar es Salaam	Ilala	Self employed	Primary	Single	Condom and PrEP	Hospital	18-24	7 months and more
P24	Female	23	Dar es Salaam	Ilala	Self employed	Secondary	Single	PrEP	Hospital	18-24	Less than 6 months
P25	Female	22	Dar es Salaam	Ilala	Employed	Primary	Single	PrEP	Health centre	18-24	Less than 6 months
P26	Female	18	Dar es Salaam	Ilala	Self employed	Primary	Single	PrEP	Health centre	18-24	Less than 6 months
P27	Female	22	Dar es Salaam	Ilala	Employed	Secondary	Single	Condom and PrEP	Health centre	18-24	Less than 6 months
P28	Female	22	Dar es Salaam	Ilala	Self employed	Primary	Single	Condom and PrEP	Health centre	18-24	Less than 6 months
P29	Female	22	Dar es Salaam	Ilala	Employed	Secondary	Single	Condom and PrEP	Health centre	18-24	Less than 6 months
P30	Female	17	Dar es Salaam	Ilala	Self employed	Primary	In relationship/married/cohabitating	PrEP	Health centre	15-17	7 months and more
P31	Female	24	Dar es Salaam	Ilala	Self employed	Primary	Single	Condom and PrEP	Health centre	18-24	Less than 6 months
P32	Female	17	Dar es Salaam	Ilala	Self employed	Primary	In relationship/married/cohabitating	PrEP	Health centre	15-17	7 months and more
P33	Female	15	Dar es Salaam	Ilala	Self employed	Secondary	Single	Condom and PrEP	Health centre	15-17	Less than 6 months
P34	Female	16	Dar es Salaam	Ilala	Self employed	Secondary	Single	Condom and PrEP	Health centre	15-17	7 months and more
P35	Female	16	Dar es Salaam	Ilala	Self employed	Primary	Single	Condom and PrEP	Health centre	15-17	7 months and more
P36	Female	24	Dar es Salaam	Ilala	Self employed	Primary	Single	Condom and PrEP	Health centre	18-24	Less than 6 months
P37	Female	24	Tanga	Korogwe	Self employed	Secondary	Single	Condom and PrEP	Hospital	18-24	Less than 6 months
P38	Female	24	Tanga	Korogwe	Self employed	Secondary	Single	PrEP	Health centre	18-24	Less than 6 months
P39	Female	20	Tanga	Korogwe	Unemployed	Secondary	Single	PrEP	Health centre	18-24	7 months and more
P40	Female	22	Tanga	Korogwe	Employed	Secondary	Single	Condom and PrEP	Hospital	18-24	Less than 6 months
P41	Female	17	Tanga	Korogwe	Self employed	Primary	Single	PrEP	Health centre	15-17	7 months and more
P42	Female	21	Tanga	Korogwe	Employed	Secondary	Single	PrEP	Health centre	18-24	Less than 6 months
P42	Female	23	Tanga	Korogwe	Self employed	Primary	Single	Condom and PrEP	Hospital	18-24	7 months and more
P44	Female	18	Tanga	Korogwe	Self employed	Primary	Single	PrEP	Health centre	18-24	Less than 6 months
P45	Female	23	Tanga	Korogwe	Employed	Primary	Single	Condom and PrEP	Health centre	18-24	7 months and more
P46	Female	20	Tanga	Korogwe	Self employed	Secondary	Single	Condom and PrEP	Hospital	18-24	Less than 6 months
P47	Female	24	Tanga	Korogwe	Self employed	Secondary	Single	PrEP	Hospital	18-24	Less than 6 months
P48	Female	21	Tanga	Korogwe	Employed	Secondary	Single	Condom and PrEP	Health centre	18-24	Less than 6 months
P49	Female	19	Tanga	Korogwe	Self employed	Secondary	Single	Condom and PrEP	Health centre	18-24	Less than 6 months
P50	Female	23	Tanga	Korogwe	Employed	Secondary	Single	Condom and PrEP	Health centre	18-24	7 months and more
P51	Female	20	Tanga	Korogwe	Self employed	Primary	Single	Condom and PrEP	Hospital	18-24	7 months and more
P52	Female	19	Tanga	Korogwe	Employed	Secondary	Single	Condom and PrEP	Hospital	18-24	7 months and more
